# Supplementary material for: A new species of the subgenus Scymnus from Pakistan (Coleoptera, Coccinellidae)
Source: Zookeys. 2017 Aug 29;(694):31–9. doi: 10.3897/zookeys.694.12863 (PMC5672776; doi:10.3897/zookeys.694.12863)
Supplement: XML Treatment for Scymnus [file zookeys.694.12863-treatment1.xml]

<!DOCTYPE tp:taxon-treatment
  PUBLIC "-//TaxonX//DTD Taxonomic Treatment Publishing DTD v0 20100105//EN" "tax-treatment-NSO.dtd">
<tp:taxon-treatment xmlns:tp="http://www.plazi.org/taxpub"><tp:treatment-meta><kwd-group><label>Taxon classification</label><kwd><named-content xmlns:xlink="http://www.w3.org/1999/xlink" content-type="kingdom">Animalia</named-content></kwd><kwd><named-content xmlns:xlink="http://www.w3.org/1999/xlink" content-type="order">Coleoptera</named-content></kwd><kwd><named-content xmlns:xlink="http://www.w3.org/1999/xlink" content-type="family">Coccinellidae</named-content></kwd></kwd-group><mixed-citation publication-type="journal"><person-group><name><surname>Rashid</surname><given-names>Azad</given-names></name><name><surname>Chen</surname><given-names>Xiaosheng</given-names></name><name><surname>Qiu</surname><given-names>Baoli</given-names></name><name><surname>Wang</surname><given-names>Xingmin</given-names></name></person-group><article-title>A new species of the subgenus <tp:taxon-name><tp:taxon-name-part taxon-name-part-type="subgenus" reg="Scymnus">Scymnus</tp:taxon-name-part></tp:taxon-name> from Pakistan (<tp:taxon-name><tp:taxon-name-part taxon-name-part-type="order">Coleoptera</tp:taxon-name-part></tp:taxon-name>, <tp:taxon-name><tp:taxon-name-part taxon-name-part-type="family">Coccinellidae</tp:taxon-name-part></tp:taxon-name>)</article-title><source>Zookeys</source><day>29</day><month>8</month><year>2017</year><volume>2017</volume><issue>694</issue><fpage>31</fpage><lpage>39</lpage><pub-id pub-id-type="doi">10.3897/zookeys.694.12863</pub-id></mixed-citation></tp:treatment-meta><tp:nomenclature><label>Subgenus</label><tp:taxon-name>
              
              <tp:taxon-name-part taxon-name-part-type="subgenus" reg="Scymnus">Scymnus</tp:taxon-name-part>
            </tp:taxon-name><tp:taxon-authority>Kugelann, 1794</tp:taxon-authority><tp:nomenclature-citation-list><tp:nomenclature-citation><tp:taxon-name>
                  <tp:taxon-name-part taxon-name-part-type="genus" reg="Scymnus">Scymnus</tp:taxon-name-part>
                </tp:taxon-name><comment>Kugelann, 1794: 545. Type species: designated by <xref ref-type="bibr" rid="B21">Westwood 1838</xref>: 43, <tp:taxon-name><tp:taxon-name-part taxon-name-part-type="genus" reg="Scymnus">Scymnus</tp:taxon-name-part> <tp:taxon-name-part taxon-name-part-type="species" reg="nigrinus">nigrinus</tp:taxon-name-part></tp:taxon-name> Kugelann, 1794.</comment></tp:nomenclature-citation><tp:nomenclature-citation><tp:taxon-name>
                  <tp:taxon-name-part taxon-name-part-type="genus" reg="Anisoscymnus">Anisoscymnus</tp:taxon-name-part>
                </tp:taxon-name><comment>Crotch, 1874: 273. Type species: <tp:taxon-name><tp:taxon-name-part taxon-name-part-type="genus" reg="Coccinella">Coccinella</tp:taxon-name-part> <tp:taxon-name-part taxon-name-part-type="species" reg="rufipes">rufipes</tp:taxon-name-part></tp:taxon-name> Fabricius, 1798, by original designation.</comment></tp:nomenclature-citation></tp:nomenclature-citation-list></tp:nomenclature><tp:treatment-sec sec-type="diagnosis" id="SECID0ECKAC"><title>Diagnosis.</title><p>Members of the subgenus <tp:taxon-name><tp:taxon-name-part taxon-name-part-type="subgenus" reg="Scymnus">Scymnus</tp:taxon-name-part></tp:taxon-name> can be easily distinguished by the following combination of characters: body small, oval or elongate oval; antennae 11-segmented (Fig. <xref ref-type="fig" rid="F1">1f</xref>); prosternum having distinct carinae, nearly reaching the anterior margin (Fig. <xref ref-type="fig" rid="F1">1b</xref>); abdominal postcoxal line incomplete, recurved forward, never reaching lateral margin of ventrite; area surrounding by postcoxal line sparsely punctate; abdomen with six ventrites, 5<sup>th</sup> and 6<sup>th</sup> abdominal ventrites in male truncate or emarginate apically in male (Fig. <xref ref-type="fig" rid="F1">1i</xref>); female genitalia with distinct infundibulum.</p><fig id="F1" position="float" orientation="portrait"><label>Figure 1.</label><caption><p>
                  <tp:taxon-name><tp:taxon-name-part taxon-name-part-type="genus" reg="Scymnus">Scymnus</tp:taxon-name-part> (<tp:taxon-name-part taxon-name-part-type="subgenus" reg="Scymnus">Scymnus</tp:taxon-name-part>) <tp:taxon-name-part taxon-name-part-type="species" reg="contortubus">contortubus</tp:taxon-name-part></tp:taxon-name> Rashid, Chen &amp; Wang, sp. n.: <bold>a</bold> head, frontal <bold>b</bold> prothorax, antero-ventral <bold>c</bold> maxilla <bold>d</bold> labium <bold>e</bold> mandible <bold>f</bold> antenna <bold>g</bold> fore leg <bold>h</bold> hind leg <bold>i</bold> abdomen, male.</p></caption><graphic xmlns:xlink="http://www.w3.org/1999/xlink" xlink:href="zookeys-694-031-g001.jpg" position="float" orientation="portrait" xlink:type="simple" id="oo_152958.jpg"/></fig></tp:treatment-sec><tp:treatment-sec sec-type="distribution" id="SECID0EOMAC"><title>Distribution.</title><p>Worldwide (<xref ref-type="bibr" rid="B5">Chen et al. 2013</xref>).</p></tp:treatment-sec><ref-list><ref id="B21"><mixed-citation xmlns:xlink="http://www.w3.org/1999/xlink" xlink:type="simple">
          <person-group><name name-style="western"><surname>Westwood</surname><given-names>JO</given-names></name></person-group> (<year>1838</year>) Synopsis of the genera of British insects [paginated separately], published with 'An introduction to the modern classification of insects, founded on the natural habits and corresponding organisations of the different families (2 vols)'. Longman, Orme, Brown, Green, and Longmans, London, 1–48.</mixed-citation></ref><ref id="B5"><mixed-citation xmlns:xlink="http://www.w3.org/1999/xlink" xlink:type="simple">
          <person-group><name name-style="western"><surname>Chen</surname><given-names>X</given-names></name><name name-style="western"><surname>Wang</surname><given-names>X</given-names></name><name name-style="western"><surname>Ren</surname><given-names>S</given-names></name></person-group> (<year>2013</year>) <article-title>A review of the subgenus <tp:taxon-name><tp:taxon-name-part taxon-name-part-type="subgenus">Scymnus</tp:taxon-name-part></tp:taxon-name> of <italic><tp:taxon-name><tp:taxon-name-part taxon-name-part-type="genus">Scymnus</tp:taxon-name-part></tp:taxon-name></italic> from China (<tp:taxon-name><tp:taxon-name-part taxon-name-part-type="order">Coleoptera</tp:taxon-name-part></tp:taxon-name>, <tp:taxon-name><tp:taxon-name-part taxon-name-part-type="family">Coccinellidae</tp:taxon-name-part></tp:taxon-name>).</article-title> <source>Annales Zoologici</source> <volume>63</volume>(<issue>3</issue>): <fpage>417</fpage>–<lpage>499</lpage>. <ext-link xlink:type="simple" ext-link-type="doi" xlink:href="10.3161/000345413X672483">https://doi.org/10.3161/000345413X672483</ext-link></mixed-citation></ref></ref-list></tp:taxon-treatment>
