# Supplementary material for: A new species of the subgenus Scymnus from Pakistan (Coleoptera, Coccinellidae)
Source: Zookeys. 2017 Aug 29;(694):31–9. doi: 10.3897/zookeys.694.12863 (PMC5672776; doi:10.3897/zookeys.694.12863)
Supplement: XML Treatment for Scymnus (Scymnus) contortubus [file zookeys.694.12863-treatment2.xml]

<!DOCTYPE tp:taxon-treatment
  PUBLIC "-//TaxonX//DTD Taxonomic Treatment Publishing DTD v0 20100105//EN" "tax-treatment-NSO.dtd">
<tp:taxon-treatment xmlns:tp="http://www.plazi.org/taxpub"><tp:treatment-meta><kwd-group><label>Taxon classification</label><kwd><named-content xmlns:xlink="http://www.w3.org/1999/xlink" content-type="kingdom">Animalia</named-content></kwd><kwd><named-content xmlns:xlink="http://www.w3.org/1999/xlink" content-type="order">Coleoptera</named-content></kwd><kwd><named-content xmlns:xlink="http://www.w3.org/1999/xlink" content-type="family">Coccinellidae</named-content></kwd></kwd-group><mixed-citation publication-type="journal"><person-group><name><surname>Rashid</surname><given-names>Azad</given-names></name><name><surname>Chen</surname><given-names>Xiaosheng</given-names></name><name><surname>Qiu</surname><given-names>Baoli</given-names></name><name><surname>Wang</surname><given-names>Xingmin</given-names></name></person-group><article-title>A new species of the subgenus <tp:taxon-name><tp:taxon-name-part taxon-name-part-type="subgenus" reg="Scymnus">Scymnus</tp:taxon-name-part></tp:taxon-name> from Pakistan (<tp:taxon-name><tp:taxon-name-part taxon-name-part-type="order">Coleoptera</tp:taxon-name-part></tp:taxon-name>, <tp:taxon-name><tp:taxon-name-part taxon-name-part-type="family">Coccinellidae</tp:taxon-name-part></tp:taxon-name>)</article-title><source>Zookeys</source><day>29</day><month>8</month><year>2017</year><volume>2017</volume><issue>694</issue><fpage>31</fpage><lpage>39</lpage><pub-id pub-id-type="doi">10.3897/zookeys.694.12863</pub-id></mixed-citation></tp:treatment-meta><tp:nomenclature><tp:taxon-name>
              <tp:taxon-name-part taxon-name-part-type="genus" reg="Scymnus">Scymnus</tp:taxon-name-part> (<tp:taxon-name-part taxon-name-part-type="subgenus" reg="Scymnus">Scymnus</tp:taxon-name-part>) <tp:taxon-name-part taxon-name-part-type="species" reg="contortubus">contortubus</tp:taxon-name-part><object-id xmlns:xlink="http://www.w3.org/1999/xlink" content-type="zoobank" xlink:type="simple">http://zoobank.org/C6D02733-EB0F-4EC9-964D-4F6FABBCC6C2</object-id></tp:taxon-name><tp:taxon-authority>Rashid, Chen &amp; Wang</tp:taxon-authority><tp:taxon-status xmlns:xlink="http://www.w3.org/1999/xlink" xlink:type="simple">sp. n.</tp:taxon-status><xref ref-type="fig" rid="F1">Figs 1</xref><xref ref-type="fig" rid="F2">, 2</xref></tp:nomenclature><tp:treatment-sec sec-type="etymology" id="SECID0ELOAC"><title>Etymology.</title><p>The species name is derived from Latin (<italic>contortum</italic> = twisted and <italic>tubus</italic> = tube) referring to a curved, tube-like apex of penis.</p></tp:treatment-sec><tp:treatment-sec sec-type="diagnosis" id="SECID0EVOAC"><title>Diagnosis.</title><p>This species is separated by the presence of a stout penis with a curved apex (Fig. <xref ref-type="fig" rid="F2">2d</xref>) and parameres with long, dense setae on both the apex and inner side (Fig. <xref ref-type="fig" rid="F2">2f–g</xref>). In <tp:taxon-name><tp:taxon-name-part taxon-name-part-type="genus" reg="Scymnus">S.</tp:taxon-name-part> (<tp:taxon-name-part taxon-name-part-type="subgenus" reg="Scymnus">S..</tp:taxon-name-part>) <tp:taxon-name-part taxon-name-part-type="species" reg="nubilus">nubilus</tp:taxon-name-part></tp:taxon-name>, the most similar congener, penis is slender (Fig. <xref ref-type="fig" rid="F3">3e</xref>) and parameres have sparse long setae only at apices (Fig. <xref ref-type="fig" rid="F3">3g–h</xref>).</p><fig id="F2" position="float" orientation="portrait"><label>Figure 2.</label><caption><p>
                  <tp:taxon-name><tp:taxon-name-part taxon-name-part-type="genus" reg="Scymnus">Scymnus</tp:taxon-name-part> (<tp:taxon-name-part taxon-name-part-type="subgenus" reg="Scymnus">Scymnus</tp:taxon-name-part>) <tp:taxon-name-part taxon-name-part-type="species" reg="contortubus">contortubus</tp:taxon-name-part></tp:taxon-name> Rashid, Chen &amp; Wang, sp. n.: <bold>a</bold> dorsal view <bold>b</bold> anterior view <bold>c</bold> lateral view <bold>d</bold> penis <bold>e</bold> abdomen <bold>f</bold> tegmen, lateral view <bold>g</bold> tegmen, ventral view <bold>h</bold> ovipositor <bold>i</bold> spermatheca.</p></caption><graphic xmlns:xlink="http://www.w3.org/1999/xlink" xlink:href="zookeys-694-031-g002.jpg" position="float" orientation="portrait" xlink:type="simple" id="oo_152959.jpg"/></fig></tp:treatment-sec><tp:treatment-sec sec-type="description" id="SECID0EHBAE"><title>Description.</title><p>
              <abbrev xmlns:xlink="http://www.w3.org/1999/xlink" xlink:title="total length from clypeus to apex of elytra" id="ABBRID0ENBAE" xlink:type="simple">TL</abbrev>: 1.8 mm, <abbrev xmlns:xlink="http://www.w3.org/1999/xlink" xlink:title="total width across both elytra at widest part" id="ABBRID0ERBAE" xlink:type="simple">TW</abbrev>: 1.3 mm, <abbrev xmlns:xlink="http://www.w3.org/1999/xlink" xlink:title="total height in highest part of elytra" id="ABBRID0EVBAE" xlink:type="simple">TH</abbrev>: 0.7 mm, <abbrev xmlns:xlink="http://www.w3.org/1999/xlink" xlink:title="head width in widest part including eyes" id="ABBRID0EZBAE" xlink:type="simple">HW</abbrev>: 0.6 mm, <abbrev xmlns:xlink="http://www.w3.org/1999/xlink" xlink:title="total length from clypeus to apex of elytra" id="ABBRID0E4BAE" xlink:type="simple">TL</abbrev>/<abbrev xmlns:xlink="http://www.w3.org/1999/xlink" xlink:title="total width across both elytra at widest part" id="ABBRID0EBCAE" xlink:type="simple">TW</abbrev>: 1.38, <abbrev xmlns:xlink="http://www.w3.org/1999/xlink" xlink:title="pronotal length across the central area from anterior to basal margin of pronotum" id="ABBRID0EFCAE" xlink:type="simple">PL</abbrev>/<abbrev xmlns:xlink="http://www.w3.org/1999/xlink" xlink:title="pronotal width across widest part" id="ABBRID0EJCAE" xlink:type="simple">PW</abbrev>: 0.33, <abbrev xmlns:xlink="http://www.w3.org/1999/xlink" xlink:title="elytral length along suture including scutellum" id="ABBRID0ENCAE" xlink:type="simple">EL</abbrev>/ <abbrev xmlns:xlink="http://www.w3.org/1999/xlink" xlink:title="elytral width, equivalent to total width" id="ABBRID0ERCAE" xlink:type="simple">EW</abbrev>: 1.07.</p><p>Body oval, distinctly convex, dorsum with dense white pubescence. Head brown with black vertex. Antennae and mouthparts brown. Pronotum black with lateral margins reddish brown. Elytra reddish brown with broad black U-shaped sutural stripe, extending 5/6 length of elytral suture (Fig. <xref ref-type="fig" rid="F2">2a–c</xref>). Lateral margins of elytra coarsely punctate. Prothoracic hypomeron reddish brown. Prosternum, mesoventrite, and metaventrite black. Elytral epipleuron yellowish brown with both margins black. Legs reddish brown.</p><p>Head small, width 0.66 times of pronotal width (<abbrev xmlns:xlink="http://www.w3.org/1999/xlink" xlink:title="head width in widest part including eyes" id="ABBRID0E4CAE" xlink:type="simple">HW</abbrev>/<abbrev xmlns:xlink="http://www.w3.org/1999/xlink" xlink:title="pronotal width across widest part" id="ABBRID0EBDAE" xlink:type="simple">PW</abbrev>= 0.6/0.9). Head with fine punctures, same size as eye facets, separated by 0.5–1.0 diameters (Fig. <xref ref-type="fig" rid="F2">2b</xref>). Eyes densely faceted, with dense hairs, interocular distance 0.47 times head width. Pronotum width 0.69 times of elytral width (<abbrev xmlns:xlink="http://www.w3.org/1999/xlink" xlink:title="pronotal width across widest part" id="ABBRID0EJDAE" xlink:type="simple">PW</abbrev>/<abbrev xmlns:xlink="http://www.w3.org/1999/xlink" xlink:title="elytral width, equivalent to total width" id="ABBRID0ENDAE" xlink:type="simple">EW</abbrev>=0.9/1.3), pronotal punctures sparse, slightly coarser than those on head, 1.0–2.0 diameters apart. Elytral punctures coarse, separated by 2.0–4.0 diameters. Prosternal carinae distinct extending to anterior margin and slightly converging anteriorly. Prosternal process T-shaped, twice as long as its width at base. Abdominal postcoxal lines incomplete, extending to 6/7 length of ventrite and slightly recurved toward base of ventrite; area surrounding postcoxal line with dense granular punctures, distributed unevenly (Fig. <xref ref-type="fig" rid="F2">2e</xref>).</p><p>
              <italic>Male genitalia</italic>: Penis stout (Fig. <xref ref-type="fig" rid="F2">2d</xref>). Penis capsule with long inner process and short dilated outer one. Apex of penis strongly recurved towards inner side with thread-like appendage. Tegmen stout, with penis guide parallel-sided from base to nearly half length, tapering gradually to a blunt apex in ventral view. In lateral view, penis guide with sides parallel at basal 2/3, then abruptly constricted to pointed apex. Parameres stout; slightly longer than penis guide, with dense, long setae on apical and inner margins (Fig. <xref ref-type="fig" rid="F2">2f–g</xref>).</p><!--PageBreak--><p>
              <italic>Female genitalia</italic>: Coxites elongate triangular, 2.5 times as long as wide, tapering to blunt apices, each with long terminal setae (Fig. <xref ref-type="fig" rid="F2">2h</xref>); infundibulum present; spermatheca C-shaped (Fig. <xref ref-type="fig" rid="F2">2i</xref>).</p></tp:treatment-sec><tp:treatment-sec sec-type="Types" id="SECID0EOEAE"><title>Types.</title><p>Holotype, Male, <bold>PAKISTAN</bold>: (Kashmir). Arja Mountains, No. SCAU (E) 16579, [<named-content xmlns:xlink="http://www.w3.org/1999/xlink" content-type="dwc:verbatimCoordinates" xlink:type="simple"><named-content content-type="geo-json" specific-use="{&#34;type&#34;:&#34;Point&#34;,&#34;coordinates&#34;:[73.665011,33.957722]}" id="NCID0EZEAE" xlink:type="simple">N33°57 27.80, E073°39 54.04"</named-content></named-content>], <italic>ca.</italic> 940 m, 28.X.2015, Huo LZ leg; Paratypes: (86) 2♂1♀, same data as holotype; 8♂1♀ Rawalakot, [<named-content xmlns:xlink="http://www.w3.org/1999/xlink" content-type="dwc:verbatimCoordinates" xlink:type="simple"><named-content content-type="geo-json" specific-use="{&#34;type&#34;:&#34;Point&#34;,&#34;coordinates&#34;:[73.729581,33.868869]}" id="NCID0EDFAE" xlink:type="simple">N33°52 07.93", E073°43 46.49"</named-content></named-content>] <italic>ca.</italic> 1668 m; 28.X.2015, Huo LZ leg; 12♂ 10♀ Mirpur, [<named-content xmlns:xlink="http://www.w3.org/1999/xlink" content-type="dwc:verbatimCoordinates" xlink:type="simple"><named-content content-type="geo-json" specific-use="{&#34;type&#34;:&#34;Point&#34;,&#34;coordinates&#34;:[73.882761,33.473075]}" id="NCID0ENFAE" xlink:type="simple">N33°28 23.07", E073°52 57.94"</named-content></named-content>] <italic>ca.</italic> 500–610 m, 26.X.2015; Huo LZ leg; (Khyber Pakhtunkhwa) 5♂ 5♀, Balakot, [<named-content xmlns:xlink="http://www.w3.org/1999/xlink" content-type="dwc:verbatimCoordinates" xlink:type="simple"><named-content content-type="geo-json" specific-use="{&#34;type&#34;:&#34;Point&#34;,&#34;coordinates&#34;:[73.356967,34.557672]}" id="NCID0EXFAE" xlink:type="simple">N34°33 27.62", E073°21 25.08"</named-content></named-content>] <italic>ca.</italic> 1093 m; 15.X.2015; Wang XM leg; 1♂ Birote, [<named-content xmlns:xlink="http://www.w3.org/1999/xlink" content-type="dwc:verbatimCoordinates" xlink:type="simple"><named-content content-type="geo-json" specific-use="{&#34;type&#34;:&#34;Point&#34;,&#34;coordinates&#34;:[73.500089,34.057650]}" id="NCID0EBGAE" xlink:type="simple">N34°03 27.54", E073°30 00.32"</named-content></named-content>] <italic>ca.</italic> 789 m; 13.X.2015; Wang XM leg; 4♂ 2♀ Arab khan, [<named-content xmlns:xlink="http://www.w3.org/1999/xlink" content-type="dwc:verbatimCoordinates" xlink:type="simple"><named-content content-type="geo-json" specific-use="{&#34;type&#34;:&#34;Point&#34;,&#34;coordinates&#34;:[73.312281,34.422425]}" id="NCID0ELGAE" xlink:type="simple">N34°25 20.73", E073°18 44.21"</named-content></named-content>] <italic>ca.</italic> 104 m; 16.X.2015; Wang XM leg; 5♂ 6♀ Shung, [<named-content xmlns:xlink="http://www.w3.org/1999/xlink" content-type="dwc:verbatimCoordinates" xlink:type="simple"><named-content content-type="geo-json" specific-use="{&#34;type&#34;:&#34;Point&#34;,&#34;coordinates&#34;:[72.903461,34.875422]}" id="NCID0EVGAE" xlink:type="simple">N34°52 31.52", E072°54 12.46"</named-content></named-content>] <italic>ca.</italic> 656 m; 17.X.2015; Wang XM leg; 9♂ ♀7 Parehna, [<named-content xmlns:xlink="http://www.w3.org/1999/xlink" content-type="dwc:verbatimCoordinates" xlink:type="simple"><named-content content-type="geo-json" specific-use="{&#34;type&#34;:&#34;Point&#34;,&#34;coordinates&#34;:[73.081597,34.358936]}" id="NCID0E6GAE" xlink:type="simple">N34°21 32.17", E073°04 53.75"</named-content></named-content>] <italic>ca.</italic> 775 m; 19.X.2015; Wang XM leg; 1♂ 1♀ Paras, [<named-content xmlns:xlink="http://www.w3.org/1999/xlink" content-type="dwc:verbatimCoordinates" xlink:type="simple"><named-content content-type="geo-json" specific-use="{&#34;type&#34;:&#34;Point&#34;,&#34;coordinates&#34;:[73.503864,34.656536]}" id="NCID0EJHAE" xlink:type="simple">N34°39 23.53", E073°30 13.91"</named-content></named-content>] <italic>ca.</italic> 1364 m; 15.X.2015; Wang XM leg; (Punjab) 1♂ 2♀ Salgran, [<named-content xmlns:xlink="http://www.w3.org/1999/xlink" content-type="dwc:verbatimCoordinates" xlink:type="simple"><named-content content-type="geo-json" specific-use="{&#34;type&#34;:&#34;Point&#34;,&#34;coordinates&#34;:[73.285967,33.826100]}" id="NCID0ETHAE" xlink:type="simple">N33°49, 33.96", E073°17 09.48"</named-content></named-content>] <italic>ca.</italic> 857 m; 13.X.2015; Wang XM leg; 2♂ 1♀ Gokina [<named-content xmlns:xlink="http://www.w3.org/1999/xlink" content-type="dwc:verbatimCoordinates" xlink:type="simple"><named-content content-type="geo-json" specific-use="{&#34;type&#34;:&#34;Point&#34;,&#34;coordinates&#34;:[73.077161,33.767572]}" id="NCID0E4HAE" xlink:type="simple">N33°46, 03.26", E073°04 37.78"</named-content></named-content>] <italic>ca.</italic> 1090 m; 11.X.2015; Wang XM leg.</p></tp:treatment-sec><tp:treatment-sec sec-type="distribution" id="SECID0EEIAE"><title>Distribution.</title><p>Pakistan (Kashmir, Khyber Pakhtunkhwa, Punjab).</p><!--PageBreak--></tp:treatment-sec><tp:treatment-sec><!--Section generated to contain objects referenced in tp:taxon-treatment.--><fig id="F1" position="float" orientation="portrait"><label>Figure 1.</label><caption><p>
                  <tp:taxon-name><tp:taxon-name-part taxon-name-part-type="genus" reg="Scymnus">Scymnus</tp:taxon-name-part> (<tp:taxon-name-part taxon-name-part-type="subgenus" reg="Scymnus">Scymnus</tp:taxon-name-part>) <tp:taxon-name-part taxon-name-part-type="species" reg="contortubus">contortubus</tp:taxon-name-part></tp:taxon-name> Rashid, Chen &amp; Wang, sp. n.: <bold>a</bold> head, frontal <bold>b</bold> prothorax, antero-ventral <bold>c</bold> maxilla <bold>d</bold> labium <bold>e</bold> mandible <bold>f</bold> antenna <bold>g</bold> fore leg <bold>h</bold> hind leg <bold>i</bold> abdomen, male.</p></caption><graphic xmlns:xlink="http://www.w3.org/1999/xlink" xlink:href="zookeys-694-031-g001.jpg" position="float" orientation="portrait" xlink:type="simple" id="oo_152958.jpg"/></fig><fig id="F3" position="float" orientation="portrait"><label>Figure 3.</label><caption><p>
                  <tp:taxon-name><tp:taxon-name-part taxon-name-part-type="genus" reg="Scymnus">Scymnus</tp:taxon-name-part> (<tp:taxon-name-part taxon-name-part-type="subgenus" reg="Scymnus">Scymnus</tp:taxon-name-part>) <tp:taxon-name-part taxon-name-part-type="species" reg="nubilus">nubilus</tp:taxon-name-part></tp:taxon-name> Mulsant: <bold>a</bold> dorsal view <bold>b</bold> anterior view <bold>c</bold> lateral view <bold>d</bold> abdomen <bold>e</bold> penis <bold>f</bold> apex of penis <bold>g</bold> tegmen, ventral view <bold>h</bold> tegmen, lateral view.</p></caption><graphic xmlns:xlink="http://www.w3.org/1999/xlink" xlink:href="zookeys-694-031-g003.jpg" position="float" orientation="portrait" xlink:type="simple" id="oo_152960.jpg"/></fig></tp:treatment-sec></tp:taxon-treatment>
