# Supplementary material for: A new species of the subgenus Scymnus from Pakistan (Coleoptera, Coccinellidae)
Source: Zookeys. 2017 Aug 29;(694):31–9. doi: 10.3897/zookeys.694.12863 (PMC5672776; doi:10.3897/zookeys.694.12863)
Supplement: XML Treatment for Scymnus (Scymnus) nubilus [file zookeys.694.12863-treatment3.xml]

<!DOCTYPE tp:taxon-treatment
  PUBLIC "-//TaxonX//DTD Taxonomic Treatment Publishing DTD v0 20100105//EN" "tax-treatment-NSO.dtd">
<tp:taxon-treatment xmlns:tp="http://www.plazi.org/taxpub"><tp:treatment-meta><kwd-group><label>Taxon classification</label><kwd><named-content xmlns:xlink="http://www.w3.org/1999/xlink" content-type="kingdom">Animalia</named-content></kwd><kwd><named-content xmlns:xlink="http://www.w3.org/1999/xlink" content-type="order">Coleoptera</named-content></kwd><kwd><named-content xmlns:xlink="http://www.w3.org/1999/xlink" content-type="family">Coccinellidae</named-content></kwd></kwd-group><mixed-citation publication-type="journal"><person-group><name><surname>Rashid</surname><given-names>Azad</given-names></name><name><surname>Chen</surname><given-names>Xiaosheng</given-names></name><name><surname>Qiu</surname><given-names>Baoli</given-names></name><name><surname>Wang</surname><given-names>Xingmin</given-names></name></person-group><article-title>A new species of the subgenus <tp:taxon-name><tp:taxon-name-part taxon-name-part-type="subgenus" reg="Scymnus">Scymnus</tp:taxon-name-part></tp:taxon-name> from Pakistan (<tp:taxon-name><tp:taxon-name-part taxon-name-part-type="order">Coleoptera</tp:taxon-name-part></tp:taxon-name>, <tp:taxon-name><tp:taxon-name-part taxon-name-part-type="family">Coccinellidae</tp:taxon-name-part></tp:taxon-name>)</article-title><source>Zookeys</source><day>29</day><month>8</month><year>2017</year><volume>2017</volume><issue>694</issue><fpage>31</fpage><lpage>39</lpage><pub-id pub-id-type="doi">10.3897/zookeys.694.12863</pub-id></mixed-citation></tp:treatment-meta><tp:nomenclature><tp:taxon-name>
              <tp:taxon-name-part taxon-name-part-type="genus" reg="Scymnus">Scymnus</tp:taxon-name-part> (<tp:taxon-name-part taxon-name-part-type="subgenus" reg="Scymnus">Scymnus</tp:taxon-name-part>) <tp:taxon-name-part taxon-name-part-type="species" reg="nubilus">nubilus</tp:taxon-name-part></tp:taxon-name><tp:taxon-authority>Mulsant, 1850</tp:taxon-authority><xref ref-type="fig" rid="F3">Fig. 3</xref><!--PageBreak--><tp:nomenclature-citation-list><tp:nomenclature-citation><tp:taxon-name>
                  <tp:taxon-name-part taxon-name-part-type="genus" reg="Scymnus">Scymnus</tp:taxon-name-part> <tp:taxon-name-part taxon-name-part-type="species" reg="nubilus">nubilus</tp:taxon-name-part></tp:taxon-name><comment>Mulsant, 1850: 972; <xref ref-type="bibr" rid="B1">Bielawski 1972</xref>: 293; <xref ref-type="bibr" rid="B2">Booth and Pope 1989</xref>: 359; <xref ref-type="bibr" rid="B3">Canepari 2001</xref>: 207; <xref ref-type="bibr" rid="B5">Chen et al. 2013</xref>: 438.</comment></tp:nomenclature-citation><tp:nomenclature-citation><tp:taxon-name>
                  <tp:taxon-name-part taxon-name-part-type="genus" reg="Scymnus">Scymnus</tp:taxon-name-part> (<tp:taxon-name-part taxon-name-part-type="subgenus" reg="Scymnus">Scymnus</tp:taxon-name-part>) <tp:taxon-name-part taxon-name-part-type="species" reg="nubilus">nubilus</tp:taxon-name-part></tp:taxon-name><comment>: <xref ref-type="bibr" rid="B9">Korschefsky 1931</xref>: 143; <xref ref-type="bibr" rid="B8">Kapur 1972</xref>: 311; <xref ref-type="bibr" rid="B13">Miyatake 1985</xref>: 9; <xref ref-type="bibr" rid="B22">Yu and Pang 1992</xref>: 44; <xref ref-type="bibr" rid="B16">Poorani 2002</xref>: 358; <xref ref-type="bibr" rid="B11">Kovář 2007</xref>: 590; <xref ref-type="bibr" rid="B23">Yu 2011</xref>: 131; <xref ref-type="bibr" rid="B5">Chen et al. 2013</xref>: 438.</comment></tp:nomenclature-citation></tp:nomenclature-citation-list></tp:nomenclature><tp:treatment-sec sec-type="remarks" id="SECID0EFMAE"><title>Remarks.</title><p>
              <tp:taxon-name><tp:taxon-name-part taxon-name-part-type="genus" reg="Scymnus">Scymnus</tp:taxon-name-part> (<tp:taxon-name-part taxon-name-part-type="subgenus" reg="Scymnus">S..</tp:taxon-name-part>) <tp:taxon-name-part taxon-name-part-type="species" reg="nubilus">nubilus</tp:taxon-name-part></tp:taxon-name> Mulsant can be easily confused with <tp:taxon-name><tp:taxon-name-part taxon-name-part-type="genus" reg="Scymnus">S.</tp:taxon-name-part> (<tp:taxon-name-part taxon-name-part-type="subgenus" reg="Scymnus">S..</tp:taxon-name-part>) <tp:taxon-name-part taxon-name-part-type="species" reg="contortubus">contortubus</tp:taxon-name-part></tp:taxon-name> sp. n. and other <italic><tp:taxon-name><tp:taxon-name-part taxon-name-part-type="genus" reg="Scymnus">Scymnus</tp:taxon-name-part></tp:taxon-name></italic> species due to their similar colouration. However it can be distinguished from other species by the long and slender penis with nearly S-shaped tip (Fig. <xref ref-type="fig" rid="F3">3e–f</xref>). Diagnostic are also: the tegmen stout (Fig. <xref ref-type="fig" rid="F3">3g–h</xref>), the penis guide nearly parallel along 2/3 of basal length, converging to pointed apex in ventral view (Fig. <xref ref-type="fig" rid="F3">3g</xref>), in lateral view abruptly narrowing from apical 1/3 length to apex; parameres with long apical setae (Fig. <xref ref-type="fig" rid="F3">3h</xref>).</p><fig id="F3" position="float" orientation="portrait"><label>Figure 3.</label><caption><p>
                  <tp:taxon-name><tp:taxon-name-part taxon-name-part-type="genus" reg="Scymnus">Scymnus</tp:taxon-name-part> (<tp:taxon-name-part taxon-name-part-type="subgenus" reg="Scymnus">Scymnus</tp:taxon-name-part>) <tp:taxon-name-part taxon-name-part-type="species" reg="nubilus">nubilus</tp:taxon-name-part></tp:taxon-name> Mulsant: <bold>a</bold> dorsal view <bold>b</bold> anterior view <bold>c</bold> lateral view <bold>d</bold> abdomen <bold>e</bold> penis <bold>f</bold> apex of penis <bold>g</bold> tegmen, ventral view <bold>h</bold> tegmen, lateral view.</p></caption><graphic xmlns:xlink="http://www.w3.org/1999/xlink" xlink:href="zookeys-694-031-g003.jpg" position="float" orientation="portrait" xlink:type="simple" id="oo_152960.jpg"/></fig></tp:treatment-sec><tp:treatment-sec sec-type="material" id="SECID0EJPAE"><title>Material examined.</title><p>
              <bold>PAKISTAN</bold> (Kashmir) 1♀ 2♂, Mirpur, [<named-content xmlns:xlink="http://www.w3.org/1999/xlink" content-type="dwc:verbatimCoordinates" xlink:type="simple"><named-content content-type="geo-json" specific-use="{&#34;type&#34;:&#34;Point&#34;,&#34;coordinates&#34;:[73.882761,33.473075]}" id="NCID0EUPAE" xlink:type="simple">N33°28 23.07", E073°52 57.94"</named-content></named-content>] <italic>ca.</italic> 500–610 m, 26.X.2015, Huo LZ leg. (Khyber Pakhtunkhwa) 1♀ 1♂, Besham [<named-content xmlns:xlink="http://www.w3.org/1999/xlink" content-type="dwc:verbatimCoordinates" xlink:type="simple"><named-content content-type="geo-json" specific-use="{&#34;type&#34;:&#34;Point&#34;,&#34;coordinates&#34;:[72.905928,34.997669]}" id="NCID0E5PAE" xlink:type="simple">N34°59 51.61", E072°54 21.34"</named-content></named-content>] <italic>ca.</italic> 750 m, 18.10.2015, Wang XM leg; 1♂ Arab khan, [<named-content xmlns:xlink="http://www.w3.org/1999/xlink" content-type="dwc:verbatimCoordinates" xlink:type="simple"><named-content content-type="geo-json" specific-use="{&#34;type&#34;:&#34;Point&#34;,&#34;coordinates&#34;:[73.312281,34.422425]}" id="NCID0EIQAE" xlink:type="simple">N34°25 20.73", E073°18 44.21"</named-content></named-content>] <italic>ca.</italic> 1043 m, 16.X.2015, <!--PageBreak-->Wang XM leg. (Punjab) 1♀, Chakwal, [<named-content xmlns:xlink="http://www.w3.org/1999/xlink" content-type="dwc:verbatimCoordinates" xlink:type="simple"><named-content content-type="geo-json" specific-use="{&#34;type&#34;:&#34;Point&#34;,&#34;coordinates&#34;:[72.749142,32.925897]}" id="NCID0EUQAE" xlink:type="simple">N32°55 33.23", E072°44 56.91"</named-content></named-content>] <italic>ca.</italic> 515 m, 20.X.2015, Wang XM leg; 3♂, Kallar kahar, [<named-content xmlns:xlink="http://www.w3.org/1999/xlink" content-type="dwc:verbatimCoordinates" xlink:type="simple"><named-content content-type="geo-json" specific-use="{&#34;type&#34;:&#34;Point&#34;,&#34;coordinates&#34;:[72.715633,32.772303]}" id="NCID0E5QAE" xlink:type="simple">N32°46 20.29", E072°42 56.28"</named-content></named-content>] <italic>ca.</italic> 648 m, 21.X.2015, Wang XM leg; 3♀ 1♂, Margalla [<named-content xmlns:xlink="http://www.w3.org/1999/xlink" content-type="dwc:verbatimCoordinates" xlink:type="simple"><named-content content-type="geo-json" specific-use="{&#34;type&#34;:&#34;Point&#34;,&#34;coordinates&#34;:[73.036711,33.733378]}" id="NCID0EIRAE" xlink:type="simple">N33°44 00.16", E073°02 12.16"</named-content></named-content>] <italic>ca.</italic> 609 m, 10.X.2015, Wang XM leg; 1♂, Pai khel [<named-content xmlns:xlink="http://www.w3.org/1999/xlink" content-type="dwc:verbatimCoordinates" xlink:type="simple"><named-content content-type="geo-json" specific-use="{&#34;type&#34;:&#34;Point&#34;,&#34;coordinates&#34;:[71.572500,32.765833]}" id="NCID0ESRAE" xlink:type="simple">N32°45 57", E071°34 21"</named-content></named-content>] <italic>ca.</italic> 226m , 17.IX.2016, Rashid A leg; 2♂, Khurianwala, [<named-content xmlns:xlink="http://www.w3.org/1999/xlink" content-type="dwc:verbatimCoordinates" xlink:type="simple"><named-content content-type="geo-json" specific-use="{&#34;type&#34;:&#34;Point&#34;,&#34;coordinates&#34;:[73.247461,31.528206]}" id="NCID0E3RAE" xlink:type="simple">N31°31 41.54", E073°14 50.86"</named-content></named-content>], <italic>ca.</italic> 192 m, 22.X.2015, Wang XM leg.</p></tp:treatment-sec><tp:treatment-sec sec-type="distribution" id="SECID0EDSAE"><title>Distribution.</title><p>Pakistan (Kashmir, Khyber Pakhtunkhwa, Punjab), China, Japan, India, Sri Lanka, Burma, Nepal, Micronesia, Portugal, La Réunion, African Region.</p><fig id="F4" position="float" orientation="portrait"><label>Figure 4.</label><caption><p>Distribution map: <tp:taxon-name><tp:taxon-name-part taxon-name-part-type="genus" reg="Scymnus">Scymnus</tp:taxon-name-part> (<tp:taxon-name-part taxon-name-part-type="subgenus" reg="Scymnus">Scymnus</tp:taxon-name-part>) <tp:taxon-name-part taxon-name-part-type="species" reg="contortubus">contortubus</tp:taxon-name-part></tp:taxon-name> Rashid, Chen &amp; Wang, sp. n. (▲) and <tp:taxon-name><tp:taxon-name-part taxon-name-part-type="genus" reg="Scymnus">Scymnus</tp:taxon-name-part> (<tp:taxon-name-part taxon-name-part-type="subgenus" reg="Scymnus">Scymnus</tp:taxon-name-part>) <tp:taxon-name-part taxon-name-part-type="species" reg="nubilus">nubilus</tp:taxon-name-part></tp:taxon-name> Mulsant (●).</p></caption><graphic xmlns:xlink="http://www.w3.org/1999/xlink" xlink:href="zookeys-694-031-g004.jpg" position="float" orientation="portrait" xlink:type="simple" id="oo_152961.jpg"/></fig></tp:treatment-sec><ref-list><ref id="B1"><mixed-citation xmlns:xlink="http://www.w3.org/1999/xlink" xlink:type="simple">
          <person-group><name name-style="western"><surname>Bielawski</surname><given-names>R</given-names></name></person-group> (<year>1972</year>) <article-title>Die marienkafer (<tp:taxon-name><tp:taxon-name-part taxon-name-part-type="order">Coleoptera</tp:taxon-name-part></tp:taxon-name>: <tp:taxon-name><tp:taxon-name-part taxon-name-part-type="family">Coccinellidae</tp:taxon-name-part></tp:taxon-name>) aus Nepal.</article-title> <source>Fragmenta Faunistica</source> <volume>18</volume>: <fpage>283</fpage>–<lpage>312</lpage>. <ext-link xlink:type="simple" ext-link-type="doi" xlink:href="10.3161/00159301FF1972.18.16.283">https://doi.org/10.3161/00159301FF1972.18.16.283</ext-link></mixed-citation></ref><ref id="B2"><mixed-citation xmlns:xlink="http://www.w3.org/1999/xlink" xlink:type="simple">
          <person-group><name name-style="western"><surname>Booth</surname><given-names>RG</given-names></name><name name-style="western"><surname>Pope</surname><given-names>RD</given-names></name></person-group> (<year>1989</year>) <article-title>A review of the type material of <tp:taxon-name><tp:taxon-name-part taxon-name-part-type="family">Coccinellidae</tp:taxon-name-part></tp:taxon-name> (<tp:taxon-name><tp:taxon-name-part taxon-name-part-type="order">Coleoptera</tp:taxon-name-part></tp:taxon-name>) described by F.W. Hope, and by E. Mulsant in the Hope Entomological Collections, Oxford.</article-title> <source>Entomologica scandinavica</source> <volume>20</volume>: <fpage>343</fpage>–<lpage>370</lpage>. <ext-link xlink:type="simple" ext-link-type="doi" xlink:href="10.1163/187631289X00366">https://doi.org/10.1163/187631289X00366</ext-link></mixed-citation></ref><ref id="B3"><mixed-citation xmlns:xlink="http://www.w3.org/1999/xlink" xlink:type="simple">
          <person-group><name name-style="western"><surname>Canepari</surname><given-names>C</given-names></name></person-group> (<year>2001</year>) <article-title>The identity of <italic><tp:taxon-name><tp:taxon-name-part taxon-name-part-type="genus">Nephus</tp:taxon-name-part> <tp:taxon-name-part taxon-name-part-type="species">levaillanti</tp:taxon-name-part></tp:taxon-name></italic> (<tp:taxon-name><tp:taxon-name-part taxon-name-part-type="order">Coleoptera</tp:taxon-name-part></tp:taxon-name>: <tp:taxon-name><tp:taxon-name-part taxon-name-part-type="family">Coccinellidae</tp:taxon-name-part></tp:taxon-name>).</article-title> <source>Bollettino della Societa Entomologica Italiana</source> <volume>133</volume>(<issue>3</issue>): <fpage>207</fpage>–<lpage>211</lpage>.</mixed-citation></ref><ref id="B5"><mixed-citation xmlns:xlink="http://www.w3.org/1999/xlink" xlink:type="simple">
          <person-group><name name-style="western"><surname>Chen</surname><given-names>X</given-names></name><name name-style="western"><surname>Wang</surname><given-names>X</given-names></name><name name-style="western"><surname>Ren</surname><given-names>S</given-names></name></person-group> (<year>2013</year>) <article-title>A review of the subgenus <tp:taxon-name><tp:taxon-name-part taxon-name-part-type="subgenus">Scymnus</tp:taxon-name-part></tp:taxon-name> of <italic><tp:taxon-name><tp:taxon-name-part taxon-name-part-type="genus">Scymnus</tp:taxon-name-part></tp:taxon-name></italic> from China (<tp:taxon-name><tp:taxon-name-part taxon-name-part-type="order">Coleoptera</tp:taxon-name-part></tp:taxon-name>, <tp:taxon-name><tp:taxon-name-part taxon-name-part-type="family">Coccinellidae</tp:taxon-name-part></tp:taxon-name>).</article-title> <source>Annales Zoologici</source> <volume>63</volume>(<issue>3</issue>): <fpage>417</fpage>–<lpage>499</lpage>. <ext-link xlink:type="simple" ext-link-type="doi" xlink:href="10.3161/000345413X672483">https://doi.org/10.3161/000345413X672483</ext-link></mixed-citation></ref><ref id="B9"><mixed-citation xmlns:xlink="http://www.w3.org/1999/xlink" xlink:type="simple">
          <person-group><name name-style="western"><surname>Korschefsky</surname><given-names>R</given-names></name></person-group> (<year>1931</year>) Coleopterorum Catologus. Pars 118. <tp:taxon-name><tp:taxon-name-part taxon-name-part-type="family">Coccinellidae</tp:taxon-name-part></tp:taxon-name>. I. Berlin, 224 pp.</mixed-citation></ref><ref id="B8"><mixed-citation xmlns:xlink="http://www.w3.org/1999/xlink" xlink:type="simple">
          <person-group><name name-style="western"><surname>Kapur</surname><given-names>AP</given-names></name></person-group> (<year>1972</year>) <article-title>The <tp:taxon-name><tp:taxon-name-part taxon-name-part-type="family">Coccinellidae</tp:taxon-name-part></tp:taxon-name> (<tp:taxon-name><tp:taxon-name-part taxon-name-part-type="order">Coleoptera</tp:taxon-name-part></tp:taxon-name>) of Goa.</article-title> <source>Records of the Zoological Survey of India</source> <volume>66</volume>(<issue>1–4</issue>): <fpage>309</fpage>–<lpage>320</lpage>.</mixed-citation></ref><ref id="B13"><mixed-citation xmlns:xlink="http://www.w3.org/1999/xlink" xlink:type="simple">
          <person-group><name name-style="western"><surname>Miyatake</surname><given-names>M</given-names></name></person-group> (<year>1985</year>) <article-title><tp:taxon-name><tp:taxon-name-part taxon-name-part-type="family">Coccinellidae</tp:taxon-name-part></tp:taxon-name> collected by the Hokkaido University expedition to Nepal Himalaya, 1968 (<tp:taxon-name><tp:taxon-name-part taxon-name-part-type="order">Coleoptera</tp:taxon-name-part></tp:taxon-name>).</article-title> <source><tp:taxon-name><tp:taxon-name-part taxon-name-part-type="class">Insecta</tp:taxon-name-part></tp:taxon-name> Matsumurana (New Series)</source> <volume>30</volume>: <fpage>1</fpage>–<lpage>33</lpage>.</mixed-citation></ref><ref id="B22"><mixed-citation xmlns:xlink="http://www.w3.org/1999/xlink" xlink:type="simple">
          <person-group><name name-style="western"><surname>Yu</surname><given-names>GY</given-names></name><name name-style="western"><surname>Pang</surname><given-names>XF</given-names></name></person-group> (<year>1992</year>) <article-title>A review of Chinese <italic><tp:taxon-name><tp:taxon-name-part taxon-name-part-type="genus">Scymnus</tp:taxon-name-part></tp:taxon-name></italic> Kugelann (<tp:taxon-name><tp:taxon-name-part taxon-name-part-type="order">Coleoptera</tp:taxon-name-part></tp:taxon-name>: <tp:taxon-name><tp:taxon-name-part taxon-name-part-type="family">Coccinellidae</tp:taxon-name-part></tp:taxon-name>).</article-title> <source>Journal of South China Agricultural University</source> <volume>13</volume>(<issue>4</issue>): <fpage>39</fpage>–<lpage>47</lpage>. [In Chinese with English summary]</mixed-citation></ref><ref id="B16"><mixed-citation xmlns:xlink="http://www.w3.org/1999/xlink" xlink:type="simple">
          <person-group><name name-style="western"><surname>Poorani</surname><given-names>J</given-names></name></person-group> (<year>2002</year>) <article-title>An annotated checklist of the <tp:taxon-name><tp:taxon-name-part taxon-name-part-type="family">Coccinellidae</tp:taxon-name-part></tp:taxon-name> (<tp:taxon-name><tp:taxon-name-part taxon-name-part-type="order">Coleoptera</tp:taxon-name-part></tp:taxon-name>) (excluding <tp:taxon-name><tp:taxon-name-part taxon-name-part-type="subfamily">Epilachninae</tp:taxon-name-part></tp:taxon-name>) of the Indian sub-region.</article-title> <source>Oriental Insects</source> <volume>36</volume>: <fpage>307</fpage>–<lpage>383</lpage>. <ext-link xlink:type="simple" ext-link-type="doi" xlink:href="10.1080/00305316.2002.10417335">https://doi.org/10.1080/00305316.2002.10417335</ext-link></mixed-citation></ref><ref id="B11"><mixed-citation xmlns:xlink="http://www.w3.org/1999/xlink" xlink:type="simple">
          <person-group><name name-style="western"><surname>Kovář</surname><given-names>I</given-names></name></person-group> (<year>2007</year>) <article-title>New nomenclatorial and taxonomic acts and comments. <tp:taxon-name><tp:taxon-name-part taxon-name-part-type="family">Coccinellidae</tp:taxon-name-part></tp:taxon-name>,</article-title> In: <person-group><name name-style="western"><surname>Lobl</surname><given-names>I</given-names></name><name name-style="western"><surname>Smetana</surname><given-names>A</given-names></name></person-group> (<role>Eds</role>) <issue-title>Catalogue of Palaearctic Coleoptera.</issue-title> <source>Apollo books, Stenstrup</source>, <fpage>568</fpage>–<lpage>631</lpage>.</mixed-citation></ref><ref id="B23"><mixed-citation xmlns:xlink="http://www.w3.org/1999/xlink" xlink:type="simple">
          <person-group><name name-style="western"><surname>Yu</surname><given-names>GY</given-names></name></person-group> (<year>2011</year>) <source>The <tp:taxon-name><tp:taxon-name-part taxon-name-part-type="family">Coccinellidae</tp:taxon-name-part></tp:taxon-name> of Taiwan.</source> <publisher-name>Chemical Industry Press</publisher-name>, <publisher-loc>Beijing</publisher-loc>, <size units="page">198 pp</size>. [In Chinese with English summary]</mixed-citation></ref></ref-list></tp:taxon-treatment>
